# Supplementary material for: High Phosphate-Induced JAK-STAT Signalling Sustains Vascular Smooth Muscle Cell Inflammation and Limits Calcification
Source: Biomolecules. 2023 Dec 24;14(1):29. doi: 10.3390/biom14010029 (PMC10813375; doi:10.3390/biom14010029)
Supplement: Supplementary file 1 [file biomolecules-14-00029-s001.zip]

Archive with 1 entries (1 files):
- biomolecules-2494470-supplementary.pdf
